# Supplementary material for: Merging Genomics and Transcriptomics for Predicting Fusarium Head Blight Resistance in Wheat
Source: Genes (Basel). 2021 Jan 19;12(1):114. doi: 10.3390/genes12010114 (PMC7832326; doi:10.3390/genes12010114)
Supplement: Supplementary file 1 [file genes-12-00114-s001.zip]

Archive with 3 entries (3 files):
- BLUPs_Fusatox.csv
- data_pheno_GP_RNAseq.csv
- Supplementary material GS RNAseq.pdf
